# Supplementary material for: Real-World Implementation of Precision Psychiatry: A Systematic Review of Barriers and Facilitators
Source: Brain Sci. 2022 Jul 16;12(7):934. doi: 10.3390/brainsci12070934 (PMC9313345; doi:10.3390/brainsci12070934)
Supplement: Supplementary file 1 [file brainsci-12-00934-s001.zip]

Archive with 1 entries (1 files):
- brainsci-1814934-supplementary.pdf
